# Supplementary material for: Improving Sonication Efficiency in Transcranial MR-Guided Focused Ultrasound Treatment: A Patient-Data Simulation Study
Source: Bioengineering (Basel). 2023 Dec 26;11(1):27. doi: 10.3390/bioengineering11010027 (PMC10813010; doi:10.3390/bioengineering11010027)
Supplement: Supplementary file 1 [file bioengineering-11-00027-s001.zip]

Archive with 1 entries (1 files):
- bioengineering-2744950-supplementary.pdf
